# Supplementary material for: The Genome of the CTG(Ser1) Yeast Scheffersomyces stipitis Is Plastic
Source: mBio. 2021 Sep 7;12(5):e01871-21. doi: 10.1128/mBio.01871-21 (PMC8546629; doi:10.1128/mBio.01871-21)
Supplement: TABLE S3 [file mbio.01871-21-st003.xlsx]

## Sheet: Non_CEN_Transposons
Table S3: Y-11545 Non Centromeric Transposons
Chr1
Subclass	Superfamily	Family	Start	End	Length bp	L-LTR (bp)	R-LTR (bp)	LTR identidy (%)	TG (5') CA (3')	Primer Binding Sites	ORF1	POL	POL integrase	POL Reverse Transcriptase	POL RNAse H
LTR	Copia	Ava	57601	63628	6027	270	270	99	YES (CA mutated to GA in one LTR)	Partial (17bp) tRNAArg	Lap1	YES	yes (aa 53-224)	yes (aa 690-932)	yes (aa 1039-1180)
LTR	Copia	Bea	245156	251285	6129	285	285	100	YES	Partial (14bp) tRNAArg	Lap2	YES	yes (aa 143-311)	yes (aa 836-1079)	yes (aa 1188-1324)
LTR	Copia	Ava	1099127	1105152	6025	267	267	100	YES (TG) TA (Finish)	Partial (17bp) tRNAArg	Lap1	YES	yes (aa 53-224)	yes (aa 690-932)	yes (aa 1039-1180)
LTR	Copia	Bea	1276781	1282910	6129	285	285	100	YES	Partial (14bp) tRNAArg	Lap2	YES (aa 1350)	yes (aa 143-311)	yes (aa 836-1079)	yes (aa 1188-1324)
LTR	Copia	Bea	1666970	1673099	6129	285	285	100	YES	Partial (14bp) tRNAArg	Lap2	YES (aa 1350)	yes (aa 143-311)	yes (aa 836-1079)	yes (aa 1188-1324)
LTR	Copia	Bea	2176410	2182419	6009	289	165	100	YES L; Right finish AG	no	Lap2	YES (aa 1350)	yes (aa 143-311)	yes (aa 836-1079)	yes (aa 1188-1324)
LTR	Copia	Caia	2236681	2243255	6574	431	431	100	YES	Partial (14bp) tRNAArg	Lap3	YES (aa 1450)	yes (aa 166-334)	yes (920-1161)	yes (aa 1265-1399)
Subclass	Superfamily	Family	Start	End	Length bp	LINEA	LINEA Zn Finger	ORF2	Endonucleases	Reverse Transcriptase	5' Poly A	3' PolyA
LINE	LINE	Can	433543	440290	6747	YES (aa 910)	NO	YES (aa 1172)	YES (aa 21-290)	YES (aa 509-770)	YES	YES
LINE	LINE	Ace	1660557	1666970	6413	YES (aa 867)	YES (aa 486-502)	YES (aa 1184)	YES (aa 20-296)	YES (aa 429-725)	NO	YES
LINE	LINE	Ace	1714009	1719581	5572	YES (aa 200)	NO	YES (aa 1184)	YES (aa 20-296)	YES (aa 429-725)	YES	YES
LINE	LINE	Ace	1780043	1786974	6931	YES (aa 992)	YES (aa 611-627)	YES (aa 1184)	YES (aa 20-296)	YES (aa 429-725)	YES	YES
LINE	LINE	Ace	1901045	1907951	6906	YES (aa 992)	YES (aa 611-627)	YES (aa 1184)	YES (aa 20-296)	YES (aa 429-725)	YES	YES
LINE	LINE	Bri	3076138	3081925	5787	YES (aa 566)	YES (aa 354-370; 373-389)	YES (aa 1162)	YES (aa 10-268)	YES (aa 417-735)	YES	YES
Chr2
Subclass	Superfamily	Family	Start	End	Length bp	L-LTR (bp)	R-LTR (bp)	LTR identidy (%)	TG (start) CA (Finish)	Primer Binding Sites	ORF1	POL	POL integrase	POL Reverse Transcriptase	POL RNAse H
LTR	Copia	Caia	636595	643160	6565	423	423	100	yes	Partial (24bp) tRNAArg	Lap3	1453	yes( aa 166-334)	yes (aa 915-1155)	yes (aa 1260-1394)
LTR	Copia	Ava	1601145	1607170	6025	269	269	100	No TG start, CA finish yes	Partial (14bp) tRNAArg	Lap1	674	yes (aa 59-227)	no	no
LTR	Copia	Ava	1981078	1987102	6024	264	264	100	yes	Partial (17bp) tRNAArg	Lap1	1210	yes( aa 53-224)	yes (aa 690-932)	yes (aa 1039-1180)
Subclass	Superfamily	Family	Start	End	Length bp	LINEA	LINEA Zn Finger	ORF2	Endonucleases	Reverse Transcriptase	5' Poly A	3' PolyA
LINE	LINE	Ace	924508	931387	6879	YES (aa 1002)	YES (aa 632-648)	YES (aa 1194)	YES (aa 20-309)	YES (aa 406-737)	YES	YES
LINE	LINE	Can	931388	940017	8629	YES (aa 918)	NO	YES (aa 1172)	YES (aa 21-290)	YES (aa 391-739)	NO	YES
LINE	LINE	Can	2112171	2118885	6714	YES (aa 925)	NO	YES (aa 1172)	YES (aa 21-290)	YES (aa 391-724)	YES	YES
LINE	LINE	Ace	2593318	2600238	6920	YES (aa 1003)	YES (aa 615-631)	YES (aa 1183)	YES (aa 20-295)	YES (aa 425-724)	YES	YES
LINE	LINE	Bri	2587549	2593336	5787	YES (aa 616)	YES (aa 404-420; 423-439)	YES (aa 1162)	YES (aa 10-268)	YES (aa 417-735)	YES	YES
Chr3
Subclass	Superfamily	Family	Start	End	Length bp	L-LTR (bp)	R-LTR (bp)	LTR identidy (%)	TG (start) CA (Finish)	Primer Binding Sites	ORF1	POL	POL integrase	POL Reverse Transcriptase	POL RNAse H
LTR	Copia	Caia	195806	202363	6557	423	423	100	yes	Partial (24bp) tRNAArg	Lap3	1453	yes( aa 166-334)	yes (aa 915-1155)	yes (aa 1260-1394)
Subclass	Superfamily	Family	Start	End	Length bp	LINEA	LINEA Zn Finger	ORF2	Endonucleases	Reverse Transcriptase	5' Poly A	3' PolyA
LINE	LINE	Ace	459509	466345	6836	YES (aa 1014)	YES (aa 633-649)	YES (aa 1184)	YES (aa 20-296)	YES (aa 429-725)	NO	YES
LINE	LINE	Ace	602625	609371	6746	YES (aa 992)	YES (aa 611-627)	YES (aa 1184)	YES (aa 20-296)	YES (aa 429-725)	YES	YES
LINE	LINE	Ace	1383757	1390766	7009	YES (aa 992)	YES (aa 611-627)	YES (aa 1184)	YES (aa 20-296)	YES (aa 429-725)	YES	YES
LINE	LINE	Ace	1713055	1719797	6742	YES (aa 992)	YES (aa 611-627)	YES (aa 1184)	YES (aa 20-296)	YES (aa 429-725)	NO	YES
LINE	LINE	Bri	1622685	1628466	5781	YES (aa 608)	YES (aa 396-412, 415-431)	YES (aa 1162)	YES (aa 10-268)	YES (aa 417-735)	YES	YES
Chr4
Subclass	Superfamily	Family	Start	End	Length bp	L-LTR (bp)	R-LTR (bp)	LTR identidy (%)	TG (start) CA (Finish)	Primer Binding Sites	ORF1	POL	POL integrase	POL Reverse Transcriptase	POL RNAse H
LTR	Copia	Bea	1098752	1104881	6129	285	285	100	yes	Partial (14bp) tRNAArg	Lap2	YES (aa 1350)	yes (aa 143-311)	yes (aa 836-1079)	yes (aa 1188-1324)
LTR	Copia	Ava	1453602	1459635	6033	277	277	99	no TG, yes CA	Partial (17bp) tRNAArg	Lap1	YES (aa 1210)	yes (aa 53-224)	yes (aa 690-932)	yes (aa 1039-1180)
LTR	Copia	Bea	1718695	1724824	6129	285	285	100	yes	Partial (14bp) tRNAArg	Lap2	YES (aa 1350)	yes (aa 143-311)	yes (aa 836-1079)	yes (aa 1188-1324)
Subclass	Superfamily	Family	Start	End	Length bp	LINEA	LINEA Zn Finger	ORF2	Endonucleases	Reverse Transcriptase	5' Poly A	3' PolyA
LINE	LINE	Can	274056	280113	6057	YES (aa 316)	NO	YES (aa 1172)	YES (aa 22-290)	YES (aa 490-770)	NO	YES
LINE	LINE	Can	280122	286657	6535	YES (aa 921)	NO	YES (aa 1172)	YES (aa 23-290)	YES (aa 490-769)	NO	YES
LINE	LINE	Ace	1135307	1142100	6793	YES (aa 921)	NO	YES (aa 1194)	YES (aa 20-309)	YES (aa 507-787)	YES	YES
Chr5
Subclass	Superfamily	Family	Start	End	Length bp	LINEA	LINEA Zn Finger	ORF2	Endonucleases	Reverse Transcriptase	5' Poly A	3' PolyA
LINE	LINE	Bri	549428	555340	5912	YES (aa 614)	NO	YES (aa 1162)	YES (aa 10-268)	YES (aa 467-749)	YES	YES
LINE	LINE	Can	1370447	1377252	6805	YES (aa 910)	NO	YES (aa 1172)	YES (aa 23-290)	YES (aa 490-770)	YES	YES
Chr6
Subclass	Superfamily	Family	Start	End	Length bp	L-LTR (bp)	R-LTR (bp)	LTR identidy (%)	TG (start) CA (Finish)	Primer Binding Sites	ORF1	POL	POL integrase	POL Reverse Transcriptase	POL RNAse H
		Ava	565925	571949	6024	267	267	100	yes	Partial (17bp) tRNAArg	Lap1	YES (aa 1210)	yes (aa 53-224)	yes (aa 690-932)	yes (aa 1039-1180)
Subclass	Superfamily	Family	Start	End	Length bp	LINEA	LINEA Zn Finger	ORF2	Endonucleases	Reverse Transcriptase	5' Poly A	3' PolyA
LINE	LINE	Ace	1382694	1389654	6960	YES (aa 993)	NO	YES (aa 1194)	YES (aa 20-309)	YES (aa 507-786)	YES	YES
Chr7
Subclass	Superfamily	Family	Start	End	Length bp	L-LTR (bp)	R-LTR (bp)	LTR identidy (%)	TG (start) CA (Finish)	Primer Binding Sites	ORF1	POL	POL integrase	POL Reverse Transcriptase	POL RNAse H
LTR	Copia	Bea	450433	456397	5964	287	287	99	no	Partial (14bp) tRNAArg	Lap2	YES (aa 1346)	yes (aa 143-311)	yes (aa 828-1072)	yes (aa 1181-1317)
LTR	Copia	Caia	1066649	1073206	6557	423	423	100	yes	Partial (24bp) tRNAArg	Lap3	YES (aa 1453)	yes (aa 166-334)	yes (aa 915-1155)	yes (aa 1260-1394)
Chr8
Subclass	Superfamily	Family	Start	End	Length bp	L-LTR (bp)	R-LTR (bp)	LTR identidy (%)	TG (start) CA (Finish)	Primer Binding Sites	ORF1	POL	POL integrase	POL Reverse Transcriptase	POL RNAse H
LTR	Copia	Bea	899027	905166	6139	285	285	100	yes	Partial (14bp) tRNAArg	Lap2	YES (aa 1350)	yes (aa 143-311)	yes (aa 836-1079)	yes (aa 1188-1324)
Subclass	Superfamily	Family	Start	End	Length bp	LINEA	LINEA Zn Finger	ORF2	Endonucleases	Reverse Transcriptase	5' Poly A	3' PolyA
LINE	LINE	Ace	253230	260163	6933	YES (aa 993)	YES (aa 611-627)	YES (aa 1194)	YES (aa 20-309)	YES (aa 507-786)	YES	YES
