# Supplementary material for: The Genome of the CTG(Ser1) Yeast Scheffersomyces stipitis Is Plastic
Source: mBio. 2021 Sep 7;12(5):e01871-21. doi: 10.1128/mBio.01871-21 (PMC8546629; doi:10.1128/mBio.01871-21)
Supplement: TABLE S4 [file mbio.01871-21-st004.xlsx]

## Sheet: Transposons_CTG_Clade
Full-Length Transposable elements		Table S4: Full-Length Transposons in the CTG clade
			S. stipits Y-11545	C. albicans SC5314	C. albicans WO-1	C. dubliniensis	C. tropicalis	C. parapsilosis	Lodderomyces elongisporus	C. guilliermondii	C. lusitaniae
Class	Subclass	Superfamily
Class I (Retrotransposons)	LTR	Ty1/Copia	YES: Ava, Bea, Caia, Tps5	YES: TCA2, TCA4		YES: TCD32	YES: TCA7, TCA4	YES: TCA7, TCA2	YES: TCA5, TCA7	YES: Ty5	YES: TCl5 (13), TCA5 (5)
		Ty3/Gypsy	Not Detected	YES: TCA3	YES: TCA16	YES: TCD-3			YES: TCA3, TCA8
	LINE		YES: Ace, Bri , Can	YES: ZORRO-1 , ZORRO-2, ZORRO-3	YES: ZORRO-1 , ZORRO-2, ZORRO-3	YES: ZORRO-4,		YES: ZORRO-2 , ZORRO-3	YES: ZORRO-1	YES: ZORRO-3
Class II (DNA transposons)
			Not Detected	YES: Mutator transposon	YES: Mutator transposon	YES: Mutator transposon	YES: FOT1
