# Supplementary material for: The Genome of the CTG(Ser1) Yeast Scheffersomyces stipitis Is Plastic
Source: mBio. 2021 Sep 7;12(5):e01871-21. doi: 10.1128/mBio.01871-21 (PMC8546629; doi:10.1128/mBio.01871-21)
Supplement: TABLE S5 [file mbio.01871-21-st005.xlsx]

## Sheet: Gene Families
Table S5: The organisation of subtelomeric regions in the Y-11545 strain
Chr	Systematic ID	Name	START	END	Length (bp)	Orientation	Comments	Domain InterPro			Name Bold: AB
Chr1L
	PICST_33612	VCC3.3	1841	8191	6351	Plus	DNA Helicase Superfamily
	PICST_27988	VCC3.5	10549	14520	3972	Plus	DNA Helicase Superfamily
	PICST_33612	VCC3.3	14598	16892	2295	Plus	DNA Helicase Superfamily	Partial
	PICST_33215	CWP1.1	17169	23603	6435	Minus	Agglutinine-like Protein (IPR033504)	Cell Wall Protein
Chr1R
	PICST_39662	FTF1.1	3505787	3507646	1860	Plus	fungal transcriptional regulatory protein	Fungal Transcription Factor
	PICST_53327	DHA1	3503411	3505513	2013	Plus	Dihydroxyacetone synthase
	PICST_40172	SOR3	3501631	3502776	1146	Plus	sorbitol dehydrogenase
	PICST_40173	XUT2	3499636	3501186	1551	Minus	xylose transporter (tentative) similarity to GXS1	MFS (IPR011701)
	PICST_53027	DAK1.2	3496998	3498785	1788	Minus	Dihydroxyacetone kinase 1
	PICST_68232	VWF1.1	3484513	3493104	8592	Minus	hypothetical protein containing von Willebrand factor and highly repetitive sequences	Agglutinine-like Protein (IPR033504)				Hyphally regulated cell wall protein
	PICST_66746	CSM1	3478251	3479792	1542	Plus	Chromosome segregation protein Csm1/Pcs1
	PICST_81122	RTT103	3480509	3481510	1002	Minus	regulator of Ty1 Transposition
Chr2L
	Picst3_66748	ADD3.2	1876	8355	6480	Plus	Helicase Superfamily
	PICST_41754		10686	11630	945	Minus	Predicted Protein
	PICST_41766	CDR4.1	12766	17157	4392	Minus	ABC Transporter
	PICST_75853	HYR6.6	17994	21326	3333	Minus	Hyphally regulated cell wall protein N-terminal	Agglutinine-like Protein (IPR033504)
	PICST_29330	YUL5	23735	24820	1086	Plus	oxidoreductase
	PICST_29331		25150	26016	867	Plus	Predicted Protein
	PICST_41057	VPS24	26048	26668	621	Minus	Involved in secretion
	PICST_76038	RCF5	28048	29139	1092	Minus	DNA replication Factor C
Chr2R
	PICST_41479		2737503	2739395	1893	Plus	peptide transporter, partial	MFS (IPR036259)
	PICST_30412		2734994	2735710	717	Plus	Predicted Protein
	PICST_30411	ALS4	2731415	2733235	1821	Plus	Aglutinin-Like Serine rich hypothetical protein"	Agglutinine-like Protein (IPR033504)
	PICST_3529	HYR6.3	2723071	2728908	5838	Plus	Hyphally regulated cell wall protein N-terminal	Agglutinine-like Protein (IPR033504)
	Gene Cluster4		2707875	2720993	13119
	PICST_32517		2714629	2716521	1893	Minus	Predicted Protein
Chr3L
	PICST_44235		2981	4192	1212	Plus	Beta-lactamase
	PICST_56902		4287	6563	2277	Minus	Fungal transcription Factor
	PICST_57936	FMO5	7670	9292	1623	Plus	Cyclohexanone monooxygenase steroid monooxygenase
	PICST_79415	HYR5.6	13815	20633	6819	Plus	"hyphally regulated cell wall protein"	Agglutinine-like Protein (IPR033504)
	PICST_57264	TNA11	21305	22831	1527	Minus	Transporter of Nicotinic Acid	MFS (IPR011701)
	PICST_67179	MIG2.2	23716	26046	2331	Plus	similar to MIG2 and NRG1 transcription factor
	PICST_35358	ACD2	26055	27131	1077	Minus	Putative esterase
	PICST_35359		27509	28783	1275	Plus	function alanine racemase activity
	PICST_83008	DAP1	28940	29893	954	Minus	Dihydrodipicolinate synthase (DHDPS) putative
Chr3R
	PICST_44169	ALD4	1838641	1840074	1434	plus	succinate semialdehyde dehydrogenase
	PICST_31128	CAD1	1835329	1836321	993	Minus	dihydroflavonol-4-reductase
	PICST_31127	HOL41	1832831	1834300	1470	Plus	major facilitator superfamily multidrug-resistance protein	MFS (IPR011701)
	PICST_31126	NHG1.1	1830970	1832205	1236	Minus	Salicylate hydroxylase
	PICST_57210		1829602	1830594	993	Plus	Gentisate 1,2-dioxygenase
	PICST_58067	UMH1	1828322	1829290	969	Minus	umarylacetoacetate hydralase
	PICST_57167	YIN1	1825122	1827605	2484	Plus	Fungal transcription Factor
	PICST_43720	OYE2.2	1822871	1824085	1215	Plus	NAPDH dehydrogenase (old yellow enzyme)
	PICST_35725	OYE3.1	1820218	1821486	1269	Plus	NADH:flavin oxidoreductase
	PICST_56638	CP52L	1817723	1819291	1569	Plus	Alkane hydroxylase 1
	PICST_44246	DIP5.2	1815389	1817086	1698	Plus	dicarboxylic amino acid permease
	PICST_57049	RPI1	1812575	1813045	471	Plus	Ribose-5-phosphate isomerase B
	PICST_31117	DAK1.1	1810117	1811910	1794	Minus	Dihydroxyacetone kinase 1
Chr4L
	PICST_31130	ADD2.3	1879	8226	6348	Plus	ATP-dependent DNA helicase
	PICST_66748	ADD2.3	9756	16235	6480	Plus	ATP-dependent DNA helicase
	PICST_31132	ADD3.3	18225	22943	4719	Plus	ATP-dependent DNA helicase
	PICST_35732	XYN1	27100	28182	1083	Minus	Glycoside hydrolase
Chr4R
	PICST_36132		1798888	1800177	1290	plus	Hypothetical protein
	PICST_31835	MFS_1	1797158	1798561	1404	Minus	Major Facilitator Superfamily	MFS (IPR011701)
	PICST_22344		1795357	1797144	1788	Plus	Fungal transcription Factor
	PICST_59143	CDR4.2	1788626	1793056	4431	Minus	ABC Transporter
	PICST_67724		1786216	1787361	1146	Plus	Predicted Protein
	Gene cluster 1		1775878	1782923	7046
Chr5L
	PICST_89671	SUC1.1	1637	3340	1704	Minus	zinc finger protein possibly regulating maltose
	Gene cluster 8		4662	9272	4611
	PICST_78232	HYR2.2	10937	15529	4593	Minus	HYR1-like protein, partial	Agglutinine-like Protein (IPR033504)
	PICST_31841	FLO1	22013	22013	3876	Minus	Flocculation protein FLO1
	PICST_60847	ALD3	26625	28058	1434	Plus	mitochondrial aldehyde dehydrogenase
	PICST_61096	PHO6	28100	29485	1386	Minus	acid phosphatase
Chr5R
	PICST_30412		1723554	1724294	741	plus	Predicted Protein
	PICST_60552	AZR3	1720193	1721917	1725	Plus	Azole resistance protein 1	MFS (IPR011701)
	PICST_32517		1718070	1719923	1854	Minus	Fungal transcription Factor
	PICST_60116	ACF2	1713887	1716154	2268	Plus	endo-1,3-beta- glucanase
	PICST_32515	SPB2	1711864	1713186	1323	Minus	agmatine ureohydrolase
	PICST_67975		1710726	1711358	633	Plus	Predicted Protein
	PICST_67974	SRP1	1707676	1709310	1635	Plus	Importin alpha subunit
	PICST_89517		1706579	1707370	792	Minus	Predicted Protein
	PICST_60980	MDR6	1704441	1706219	1779	Minus	MFS	MFS (IPR011701)
	PICST_60443		1702537	1703976	1440	Minus	USP_Like, Usp: Universal stress protein family
	PICST_46773	CHM1	1701044	1701799	756	Minus	Conserved hypothetical membrane protein
	PICST_78070	THS1	1695417	1697609	2193	Minus	Threonyl-tRNA synthetase
Chr6L
	PICST_32520	DUR3.2	1902	3875	1974	Minus	Urea active transport protein
	PICST_47832	AMD2	4350	5975	1626	Plus	Amidase activity
	PICST_36494		6080	8092	2013	Minus	Fungal transcription Factor
	Gene Cluster 13		11203	18159	6957
	PICST_84922		19899	22382	2484	Minus	putative stress-related vesicular transport protein
	PICST_32528	ETF1	23043	24041	999	Minus	electron transfer flavoprotein alpha-subunit,
	Gene Cluster 9		26587	43131	16545		Including SUC1.4
Chr6R
	PICST_27989	ADD2.4	1722602	1723198	597	Minus	ATP Dependent DNA helicase	Partial
	PICST_33211		1720501	1721448	948	Minus	Predicted Protein
	PICST_58031	CP52M	1716567	1718126	1560	Minus	Cytochrome P450 52A13 (Alkane hydroxylase 2)
	Gene cluster 2		1708463	1715392	6930		HXT2.5, BGL3, SUT3
	PICST_3402	HYR6.2	1703837	1706344	2508	Plus	hyphally regulated cell wall protein, partial	Agglutinine-like Protein (IPR033504)
	PICST_61722	HYR6.4	1696495	1701309	4815	Plus	hyphally regulated cell wall protein, partial	Agglutinine-like Protein (IPR033504)
Chr7L
	PICST_33212	ADD2.2	1855	8187	6333	Plus	ATP-dependent DNA helicase
	PICST_33213		8684	9097	414	Plus	Predicted Protein
	PICST_33214		10328	11830	1503	Plus	ATP-dependent DNA helicase	Partial
	PICST_33215		12367	18837	6471	Minus	hypothetical serine rich protein
	PICST_50059	HYR2.1	26684	30589	3906	Minus	hyphally regulated cell wall protein	Agglutinine-like Protein (IPR008440)
Chr7R
	PICST_33612	VCC3.3	1106224	1112574	6351	Minus	ATP-dependent DNA helicase
	PICST_79414	HYR6.5	1095262	1098591	3330	Plus	"hyphally regulated cell wall protein"	Agglutinine-like Protein (IPR008440)
	PICST_49451	PUR7	1091703	1092623	921	Plus	phosphoribosylaminoimidazolesuccinocarboxamide synthase
	PICST_79384	KIN3	1089974	1091590	1617	Plus	kinase activity
	PICST_63238	SUC1.3	1087635	1089434	1800	Plus	transcription factor activity	robable sucrose utilization protein SUC1
	PICST_63210	ZRT2.3	1084761	1086737	1977	Plus	Zinc-regulated transporter 2
Chr8L
	PICST_33613	MCH4.5	2573	3934	1362	Minus	Monocarboxylate transporter	MFS (IPR011701)
	PICST_91284		10137	14084	3948	Plus	Hyphally regulated cell wall protein N-terminal	Agglutinine-like Protein (IPR033504)
	PICST_64361		14841	17099	2259	Plus	Fungal transcription Factor
	PICST_50606	SGE1.2	17184	18878	1695	Minus	MSF transporter	MFS (IPR011701)
	PICST_91537	CHT1	19792	21816	2025	Minus	Chitinase
	PICST_33619		23338	24048	711	Minus	hypothetical protein
	PICST_37102		26313	28076	1764	Plus	Predicted Protein
	PICST_33621		28359	30224	1866	Minus	Methyltransf_28
Chr8R
	PICST_33212	ADD2.2	971098	977430	6333	minus	ATP-dependent DNA helicase
	PICST_64182	HOL32	968104	969084	981	Plus	Major Facilitator Superfamily (MFS)	MFS (IPR011701)
	PICST_50278	HYR5.4	960188	963448	3261	Minus	hyphally regulated cell wall protein, partial	Agglutinine-like Protein (IPR033504)
	PICST_64492	HYR5.5	947009	959578	12570	Plus	Hyphal regulated Cell Wall Protein	Agglutinine-like Protein (IPR033504)

## Sheet: Transposons
Homology with Transposable Elements in 30 Kb from Chromosome Ends
	Name	Chromosome	Start	End	Length	Comments
	LTR_bea	4	1785331	1785627	297
	NC_ace	5	1716599	1716780	182	poly(A) present
	NC_ace	6	25157	25262	106	poly(A) present
	NC_ace	6	25273	25338	66	poly(A) present
	LTR_bea	7	23991	24079	89
	LTR_bea	7	24432	24716	285
	NC_ace	7	1093770	1093897	128	poly(A) present
	NC_ace	7	1093126	1093229	104	poly(A) present
